# Supplementary material for: Whole genome mRNA expression profiling revealed multiple deregulated pathways in stromal vascular fraction from erectile dysfunction patients
Source: Biosci Rep. 2018 Nov 23;38(6):BSR20181015. doi: 10.1042/BSR20181015 (PMC6250806; doi:10.1042/BSR20181015)
Supplement: Supplementary file 2 [file bsr20181015_Supp2.xls]

## Sheet: Sheet1
Supplementary Table 1. Details of the current adult stem cell based clinical trial status for erectile dysfunction
Rank	Status	Study	Condition	Intervention	Phase	Sponsor/Collaborators	Study Design	Number Enrolled	Age	NCT Number	Study Start	Primary Completion	Study Completion	First Received	Last Updated	Last Verified
1	Recruiting	Penile Intracavernosal Stem Cells Therapy for Erectile Dysfunction	Erectile Dysfunction	Procedure: liposuction for retrieval of own stem cells from fat cells	Phase 2	Elaj medical centers; King Saud University	Allocation: Randomized; Intervention Model: Crossover Assignment; Masking: Open Label; Primary Purpose: Treatment	30	40 Years to 70 Years (Adult, Senior)	NCT02665520	2015-10-01	2017-03-01	2017-05-01	2015-03-09	2016-01-26	2016-01-01
2	Recruiting	Use of Wharton Jelly in Erectile Dysfunction	Erectile Dysfunction	Biological: Wharton Jelly Mesenchymal stem cells	Phase 1 / Phase 2	Sophia Al-Adwan; University of Jordan	Allocation: Non-Randomized; Intervention Model: Parallel Assignment; Masking: No masking; Primary Purpose: Treatment	15	25 Years to 65 Years (Adult)	NCT02945449	2017-01-04	2017-09-01	2017-11-01	2016-10-17	2017-02-23	2017-02-01
3	Completed	Bone Marrow Mesenchymal Stem Cells in Erectile Dysfunction (ED)	Erectile Dysfunction	Biological: autologous mesenchymal stem cells	Phase 1	University of Jordan	Intervention Model: Single Group Assignment; Masking: Open Label; Primary Purpose: Treatment	4	25 Years to 65 Years (Adult)	NCT02945462	2013-09-01	2015-11-01	2016-10-01	2016-10-17	2016-11-15	2016-11-01
4	Unknown	Management of Peyronie's Disease With Adipose Tissue Stem Cell	Erectile Dysfunction; Peyronie' Disease	Drug: Adipose tissue stem cell injection		Man Clinic for Andrology, Male Infertility and Sexual Dysfunction	Intervention Model: Single Group Assignment; Masking: Open Label; Primary Purpose: Treatment	20	Child, Adult, Senior	NCT02414308	2013-06-01	2016-05-01	2016-07-01	2014-01-06	2015-04-09	2015-04-01
5	Active, not recruiting	Safety of Autologous Bone Marrow Derived Mesenchymal Stem Cells in Erectile Dysfunction	Erectile Dysfunction	Drug: mesenchymal stem cell (Cellgram-ED)	Phase 1	Pharmicell Co., Ltd.	Intervention Model: Single Group Assignment; Masking: Open Label; Primary Purpose: Treatment	10	20 Years and older (Adult, Senior)	NCT02344849	2015-07-01	2017-12-01	2018-05-01	2015-01-13	2017-01-05	2016-07-01
6	Active, not recruiting	Can Fat Derived Stem Cells (SVF) be Used in the Treatment of Erectile Dysfunction After Prostatectomy	Delayed Graft Function	Other: adipose derived stem cells	Phase 1	Martha Haahr M.D; Odense University Hospital	Allocation: Non-Randomized; Intervention Model: Single Group Assignment; Masking: Open Label; Primary Purpose: Treatment	30	18 Years and older (Adult, Senior)	NCT02240823	2014-04-01	2015-10-01	2016-09-01	2014-06-03	2015-10-15	2015-10-01
7	Withdrawn	Stem Cells for the Improvement of Erectile and Cardiac Function in Aging Men	Erectile Dysfunction; Cardiac Disease	Biological: ARM 1: AdMSC: adipose stem cells; Other: ARM 2: Placebo	Phase 1	Baylor College of Medicine	Allocation: Randomized; Intervention Model: Crossover Assignment; Masking: Single Blind (Participant); Primary Purpose: Treatment	0	40 Years and older (Adult, Senior)	NCT02107118	2015-05-01	2020-03-01	2022-02-01	2014-04-03	2015-05-22	2015-05-01
8	Completed	Intracavernous Bone Marrow Stem-cell Injection for Post Prostatectomy Erectile Dysfunction	Prostate Cancer; Erectile Dysfunction	Biological: injection of bone marrow mononucleated cells	Phase 1 / Phase 2	Institut National de la Santé Et de la Recherche Médicale, France	Intervention Model: Single Group Assignment; Masking: Open Label; Primary Purpose: Treatment	18	45 Years to 70 Years (Adult, Senior)	NCT01089387	2010-05-01	2012-05-01	2015-03-01	2010-03-17	2016-11-17	2011-04-01
9	Completed	Evaluate the Safety and Feasibility of Injecting PMD-MSC Into the Penis to Treat the Symptoms of Mild to Moderate ED	Erectile Dysfunction	Biological: Placental Matrix-Derived Mesenchymal Stem Cells (PMD-MSCs)	Phase 1	Melissa Marchand; Z Urology	Intervention Model: Single Group Assignment; Masking: Open Label; Primary Purpose: Treatment	8	40 Years to 70 Years (Adult, Senior)	NCT02398370	2013-07-01	2014-12-01	2015-03-01	2015-03-09	2015-04-24	2015-04-01
10	Recruiting	Stem Cell Therapy Combined With NeuroRegen Scaffold™ in Patients With Erectile Dysfunction After Rectal Cancer Surgery	Rectal Cancer; Erectile Dysfunction	Procedure: Laparoscopic surgery; Device: NeuroRegen scaffold transplantation; Biological: NeuroRegen scaffold/BMMCs transplantation; Biological: NeuroRegen scaffold/HUC-MSCs transplantation	Phase 1 / Phase 2	Chinese Academy of Sciences; The Affiliated Nanjing Drum Tower Hospital of Nanjing University Medical School	Allocation: Randomized; Intervention Model: Parallel Assignment; Masking: Double Blind (Participant, Outcomes Assessor); Primary Purpose: Treatment	34	20 Years to 65 Years (Adult)	NCT02648386	2016-01-01	2018-12-01	2018-12-01	2016-01-05	2016-04-14	2015-12-01
11	Recruiting	Autologous Adipose-Derived Stromal Cells Delivered Into the Corpus Cavernous in Patients With Erectile Dysfunction	Erectile Dysfunction	Other: Liposuction; Biological: AD-SVF Cell Injection	Phase 1 / Phase 2	Ageless Regenerative Institute	Intervention Model: Single Group Assignment; Masking: Open Label; Primary Purpose: Treatment	100	18 Years to 80 Years (Adult, Senior)	NCT02087397	2014-03-01	2017-11-01	2017-12-01	2014-03-12	2016-09-19	2016-09-01
12	Withdrawn	Collagen Scaffolds Loaded With HUCMSCs for the Improvement of Erectile Function in Men With Diabetes	Erectile Dysfunction; Type 1 Diabetes Mellitus; Type 2 Diabetes Mellitus	Biological: HUCMSC injection; Biological: collagen scaffolds/HUCMSC injection	Phase 1	Leilei Zhu; Chinese Academy of Sciences; The Affiliated Nanjing Drum Tower Hospital of Nanjing University Medical School	Allocation: Randomized; Intervention Model: Parallel Assignment; Masking: Single Blind (Participant); Primary Purpose: Treatment	0	20 Years to 65 Years (Adult)	NCT02579148	2015-09-01	2016-12-01	2017-04-01	2015-10-14	2016-04-07	2015-10-01
13	Recruiting	Injectable Collagen Scaffold™ Combined With HUC-MSCs for the Improvement of Erectile Function in Men With Diabetes	Erectile Dysfunction; Type 1 Diabetes Mellitus; Type 2 Diabetes Mellitus	Biological: HUC-MSCs; Biological: Injectable Collagen Scaffold + HUC-MSCs	Phase 1	Chinese Academy of Sciences; The Affiliated Nanjing Drum Tower Hospital of Nanjing University Medical School	Allocation: Randomized; Intervention Model: Parallel Assignment; Masking: Participant; Primary Purpose: Treatment	30	20 Years to 65 Years (Adult)	NCT02745808	2015-09-01	2017-04-01	2017-04-01	2016-04-12	2017-01-20	2016-04-01
14	Recruiting	Safety and Clinical Outcomes Study: SVF Deployment for Orthopedic, Neurologic, Urologic, and Cardio-pulmonary Conditions	Neurodegenerative Diseases; Osteoarthritis; Erectile Dysfunction; Autoimmune Diseases; Cardiomyopathies; Emphysema	Procedure: Administration of autologous adipose derived SVF		Elliot Lander; Cell Surgical Network Inc.	Intervention Model: Single Group Assignment; Masking: Open Label; Primary Purpose: Treatment	3000	16 Years and older (Child, Adult, Senior)	NCT01953523	2012-03-01	2018-03-01	2018-03-01	2013-09-02	2016-06-14	2016-06-01
15	Completed	Effectiveness and Safety of Adipose-Derived Regenerative Cells for Treatment of Erectile Dysfunction	Erectile Dysfunction; Impotence, Vasculogenic	Other: Intracavernosal administration of autologous ADRC; Procedure: Liposuction; Device: ADRC isolation	Phase 1 / Phase 2	Central Clinical Hospital with Outpatient Health Center of Business Administration for the President of Russian Federati; I.M. Sechenov First Moscow State Medical University	Intervention Model: Single Group Assignment; Masking: Open Label; Primary Purpose: Treatment	12	20 Years to 75 Years (Adult, Senior)	NCT02472431	2015-04-01	2016-11-01	2016-11-01	2015-06-09	2016-11-29	2016-11-01
